# Supplementary material for: Prevalence and analysis of tobacco use disorder in patients diagnosed with lung cancer
Source: PLoS One. 2019 Sep 6;14(9):e0220127. doi: 10.1371/journal.pone.0220127 (PMC6730883; doi:10.1371/journal.pone.0220127)
Supplement: S1 Data — (XLSX) [file pone.0220127.s003.xlsx]

## Sheet: data
ID	pathology	stage	1_1_gender	1_2_age	1_3_religion	1_4_marital	1_5_educationY	1_6_occupation	1_7_SES	2_1	3_1_1	3_1_2	3_1_3	3_1_4	3_1_5	3_1_6	3_1_7	3_1_7_1	3_2_1	3_2_1_1	3_2_2	3_2_3	3_2_4	3_2_5	3_2_5_1	3_2_6	4_1	4_1_2	4_2	4_3	4_4	4_5	4_6	4_7	4_7_1	4_8	4_8_1	4_8_2	5_1_1_smoking_onset	5_1_2_daily	pack_y	5_1_3_easyquit	5_1_4	5_1_5	5_1_8	5_1_8_1	5_2_1_1_quittry	5_2_1_2_number	5_2_1_3_duration
1	2	1	1	73	5	2	16	4	2	2	2	2	2	2	2	2	2		2		2	2	2	2		2	2		2	2	2	2	2	2		2			20	0.5	18		1	1	2		2
2	1	7	1	66	4	2	9	4	5	2	1	1	1	1	2	1	1	2	2		1	1	1	1	4	2	2		2	2	1	2	1	2		2			18	0.5	18		1	2	1	2	1	1	4
3	1	7	1	54	4	2	9	6	4	2	2	2	2	2	2	2	2		2		2	2	2	2		2	2		2	2	2	2	2	2		2			18	1	36		2	2	1	2	2
4	1	7	1	59	1	6	20	4	2	1	2	2	2	2	2	2	2		2		2	2	2	2		2	2		2	2	2	2	2	1	13	2			37	1	36		2	2	2		1	3	5
5	2	5	1	60	4	5	9	4	2	2	2	1	1	2	2	1	2		1	6	2	2	2	1	6	2	2		2	2	2	2	2	2		2			23	1	36	2	1	2	1	2	2
6	2	7	1	68	2	2	20	4	2	1	2	1	2	2	1	2	2		1	5	1	1	1	2		1	2		2	2	2	2	2	2	1	1	1	1	18	1	36	5	2	2	2		1	1	5
7	5	9	1	57	2	2	12	4	5	2	1	1	1	2	1	2	1	2	1	4	1	1	2	2		2	2		2	2	2	2	2	1	5	1	1	1	26	1	36	1	1	2	1	2	2
8	1	3	1	69	1	2		4		1	1	1	2	2	1	2	1	1	2		1	1	2	2		2	1	1	2	2	2	2	2	2		2			20	1	36	4	1	1	1	2	2
9	2	5	1	68	2	3	16	4	2	1	2	2	2	2	2	2	1	1	2		2	2	2	2		2	2		2	2	2	2	2	2		2			25	1	36	4	1	2	2		1	3	5
10	2	6	1	57	3	5	14	1	2	1	1	1	2	1	1	2	1	1	1	5	1	2	2	2		1	2		2	2	2	2	2	2		1	1	13	20	3	60	4	1	1	1	2	1	1	5
11	5	9	1	63	1	2	16	6	2	1	1	1	2	2	2	1	2		2		2	2	2	2		2	2		2	2	2	2	2	2		2			20	1	36	5	2	2	2		2
12	2	2	1	77	4	2	12	4	2	1	2	2	2	2	2	2	1	0	2		2	2	2	2		2	2		2	2	2	2	2	2		2			18	1	36	1	1	2	2		2
13	2	7	1	72	4	2	14	4	4	1	2	1	1	1	2	1	2		2		2	2	2	2		2	1	2	2	2	2	2	2	2		2			20	0.5	18	4	2	2	2		1	1	5
14	2	6	1	62	1	2	9	4	5	3	1	1	2	1	2	2	1	2	2		2	2	2	1	4	2	1	1	2	2	1	2	2	2		2			21	1	36	5	1	2	1	2	1	3	4
15	2	2	1	83	4	5	3	4	3	1	1	1	2	2	1	1	1	3	2		1	1	2	2		2	2		2	1	2	2	2	2		2			20	1	36	3	1	1	1	2	1	1	3
16	2	7	2	87	2	7	6	5	2	1	1	1	1	2	2	1	2		2		1	1	1	2		2	2		2	2	2	2	2	2		2			24	1	36	2	1	2	2		2
17	2	7	1	70	2	2	9	4	4	2	1	1	1	2	1	1	1	2	2		1	2	2	1	1	1	2		1	2	2	2	2	2		1	1	2	21	1	36	3	2	2	2		1	3	5
18	1	1	1	71	4	2	16	4	2	2	2	1	2	2	2	2	1	1	2		1	2	2	2		2	1	1	2	2	2	2	2	2		2			20	1	36	5	1	1	2		1	2	2
19	2	7	1	72	4	2	12	4	3	2	1	1	1	1	1	1	1	2	1	4	1	1	1	1	2	2	2		2	2	2	2	2	2		2			26	1	36	3	1	2	1	2	2
20	2	4	1	78	4	2	6	6	5	2	1	2	1	2	1	2	1	1	2		1	1	1	1	1	2	2		2	2	2	2	2	2		2			18	0.7	42	3	1	2	1	1	2
21	1	1	1	64	4	2	16	4	2	2	2	2	2	2	2	2	1	0	2		2	2	2	2		2	2		2	2	2	2	2	2		2			22	1	36	3	1	2	1	2	1	3	2
22	2	5	1	72	2	2	9	6	3	2	1	1	2	1	1	2	1	2	2		1	1	2	1	5	2	2		1	2	2	2	2	2		1	1	6	19	1	36	4	1	2	1	2	1	3	3
23	2	1	1	76	2	2	16	4	2	2	1	2	2	1	2	2	1	1	1	12	1	1	2	1	4	2	2		2	2	2	2	2	2		2			21	1	36	3	2	2	2		1	3	5
24	1	2	1	61	5	2	16	1	1	2	2	1	2	2	1	2	1	3	2		2	2	2	2		2	1	1	2	2	2	2	2	2		2			22	1	36	3	1	1	1	2	2
25	5	9	1	74	4	2	12	1	3	1	1	1	2	1	1	2	2		1	9	1	1	1	1	2	2	2		2	2	2	2	2	2		2			19	0.3	12	5	2	2	1	2	1	3	5
26	1	5	1	64	3	2	6	6	4	2	2	2	2	2	1	2	1	1	2		1	1	2	2		2	2		2	2	2	2	2	2		1	1	11	20	2	82	1	1	2	1	2	1	2	5
27	5	9	1	57	3	2	16	1	2	2	1	1	1	2	1	2	1	3	2		1	2	1	1	1	2	1	1	2	2	2	2	2	1	3	2			20	1	36	3	1	2	1	2	1	3	4
28	1	5	1	68	3	2	9	6	4	2	1	1	2	2	2	2	1	1	2		2	2	2	2		2	2		2	2	2	2	2	2		2			20	1	36	3	2	1	1	2	1	2	2
29	1	7	1	43	4	2	16	1	2	2	2	2	2	2	2	2	2		2		2	2	2	2		2	2		2	2	2	2	2	1	5	1	2	13	18	1	36	4	1	2	1	2	1	2	5
30	2	1	1	74	2	2	16	4	2	2	1	2	2	2	2	2	2		2		2	2	2	2		2	1	1	2	2	2	2	2	2		2		1	21	1.5	42	3	1	2	2		1	2	3
31	1	7	1	51	1	4	12	3	4	1	2	2	1	2	2	2	1	2	2		1	1	2	1	4	2	2		2	2	2	2	2	2		1	1	13	22	1	35	1	2	2	1	2	1	3	5
32	2	1	1	79	4	2	9	4	2	2	2	2	2	2	2	2	1	1	2		2	2	2	2		2	1	1	2	2	2	2	2	2		2			18	1	42	3	1	2	2		1	2	5
33	2	5	1	66	4	5	6	4	4	2	1	1	2	2	2	2	1	1	2		2	1	1	2		2	2		2	2	2	2	2	2		2			16	2	48	1	2	2	2		1	2	5
34	2	2	1	74	2	7	9	4	2	2	2	1	2	2	1	2	1	1	2		2	2	2	2		2	2		2	2	2	2	2	2		2			23	1	34	1	2	1	2		2
35	1	7	1	58	2	2	12	4	3	2	1	2	2	2	2	2	1	0	2		2	2	2	2		2	2		2	2	2	2	2	2		2			18	0.3	12	5	2	2	2		1	1	5
36	2	6	1	47	4	2	16	1	3	1	2	2	1	2	2	2	2		1	10	2	2	2	1	1	2	2		2	2	2	2	2	2		2			17	1	38	4	1	2	1	2	1	3	5
37	2	1	1	75	5	2	12	4	3	2	1	1	2	2	2	2	1	1	1	6	1	2	1	2		2	2		2	1	2	2	2	2		2			42	1	21	4	1	1	2		1	2	4
38	1	1	1	72	2	2	9	4	3	2	2	1	2	2	2	2	1	1	2		1	2	2	2		2	2		2	2	2	2	2	2		2			20	0.3	12	3	2	2	2		1	1	4
39	1	1	1	63	2	7	16	1	1	2	1	1	2	2	2	2	1	0	2		2	2	2	2		2	2		2	2	2	2	2	2		1	1	3	15	1.5	42	3	2	2	2		1	2	5
40	1	4	1	73	4	4	6	4	3	2	1	1	2	2	2	2	1	1	2		1	1	2	2		2	1	1	1	2	2	2	2	2		2			20	3	60	3	1	2	2		1	1	3
41	2	1	2	73	4	7	6	4	5	2	1	2	1	2	1	2	1	1	2		1	1	1	1	5	2	2		2	2	2	2	2	2		1	1	3	40	0.3	9.9	5	1	2	1	1	2
42	5	8	1	73	2	2	16	4	2	2	2	1	1	2	1	1	1	2	2		1	2	2	2		2	1	1	2	2	2	1	2	2		1	1	11	27	0.5	32	2	1	2	2		1	3	5
43	5	9	1	70	2	2	16	4	2	2	1	1	2	1	2	2	1	1	2		2	2	2	1	4	2	2		1	2	2	2	2	2		1	1	6	22	1	36	3	1	2	1	2	2
44	2	3	1	64	2	2	16	4	2	2	2	1	2	2	2	2	1	1	2		1	2	2	2		2	1		2	2	2	2	2	2		1	1	1	16	1	39	4	1	2	1	2	1	3	2
45	1	7	1	78	2	2	16	6	1	2	1	1	2	2	2	2	1	0	1	3	1	2	1	2		2	2		2	2	2	2	2	2		1	1	1	20	1	36	4	1	2	1	2	1	3	4
46	1	7	1	78	4	2	16	4	2	3	2	1	1	2	2	2	1	0	1	4	1	2	1	2		2	2		2	2	2	2	2	2		1	1	1	20	1	36	2	1	2	1	2	1	3	3
47	2	7	1	69	4	2	6	4	5	2	1	1	2	2	2	2	1	1	1	4	1	2	1	1	2	1	2		2	2	2	2	2	2		2			15	1	40	5	2	2	1	1	1	1	5
48	2	7	1	56	2	2	16	3	2	1	2	2	2	2	2	2	1	1	2		1	2	2	2		2	2		2	2	2	2	2	1	13	1	1	1	18	1.5	39	5	1	1	1	2	1	1	5
49	2	3	1	77	3	4	12	4	3	2	2	1	2	1		2	1	1	1	3	1	2	2	2		2	2		1	1	2	2	2	2		2			21	1.5	39	4	1	2	1	2	1	2	2
50	1	1	1	75	3	2	6	4	4	2	1	1	1	1	1	2	1	1	1	4	1	1	1	1	1	2	2		2	1	1	2	2	2		2			35	0.3	21	5	1	2	1	2	2
51	1	6	1	63	2	2	9	6	4	2	2	2	2	2	2	2	1	0	2		2	2	2	2		2	1	1	2	2	2	2	2	2		2			23	1	35	3	1	1	1	2	2
52	3	1	1	76	2	2	16	4	2	2	1	1	1	1	2	2	1	1	1	2	2	2	2	1	1	2	2		2	2	2	2	2	2		2			20	1	55	1	1	2	1	1	1	2	4
53	5	8	2	66	4	5	6	4	5	3	2	1	1	1	2	2	1	2	1	4	1	1	2	1	4	2	2		2	2	2	2	2	2		2			14	1	51	4	2	1	1	2	1	1	5
54	5	9	1	77	3	2	12	4	3	2	1	2	2	2	2	2	1	1	2		2	2	1	2		2	2		2	2	2	2	2	2		2			22	0.5	27	3	1	1	1	2	1	1	5
55	1	7	1	69	1	2	9	4	3	2	2	2	2	2	2	2	1	1	1	3	2	2	1	2		2	2		2	2	2	2	2	2		2			22	1	45	3	1	2	1	2	1	1	3
56	1	7	2	67	1	7	9	6	4	2	2	1	2	2	2	2	1	1	2		1	2	2	2		2	2		2	2	2	2	2	2		2			57	0.4	4	3	2	2	1	2	1	2	4
57	1	6	1	52	2	2	16	1	1	2	1	1	2	1	1	2	1	1	2		1	2	2	1	4	2	1	1		2	2	2	2	2		2			27	1	27	5	1	2	1	2	1	3	5
58	8(adenoid cystic carcinoma)	5	1	35	2	2	16	1	3	2	1	1	2	2	1	1	1	1	2		2	2	2	2		2	2		2	2	2	2	2	2		1	1	4	20	0.5	7.5	5	2	2	2		1	3	5
59	2	6	1	64	4	3		3	4	1	1	1	1	2	1	1	1	3	1	5	1	1	1	1	6	1	2		2	2	2	2	2	2		2			17	1	47	3	2	2	2		1	3	2
62	2	1	1	80	3	2	20	4	4	3	1	1	1	1	1	2		1	2		1	2	1	1	4	2	1	1	1	2	2	2	2	2		1	1	1	22	1	53	3	1	2	1	2	1	1	3
63	1	7	1	48	2	2	12	4	3	2	1	2	2	2	2	2	1	1	1	2.5	1	2	2	2		2	2		2	2	2	2	2	2		1	1	14	17	1	26	4	2	2	1	2	1	3	5
64	1	1	1	60	4	2	12	4	3	2	1	1	1	2	1	1	1	1	2		2	2	2	1	1	2	2		2	2	2	2	2	2		2			23	1	36	5	1	2	1	2	1	1	5
65	1	4	2	80	1	7	6	5	2	1	1	1	2	2	2	2	1	1	2		1	1	2	1	4	2	2		2	2	2	2	2	2		1	1	1	20	0.2	12	2	1	1	2		1	1	3
66	2	6	1	66	4	2	20	6	2	1	1	2	1	2	2	2	1	1	1	3	2	1	1	1	1	2	2		1	2	2	2	2	2		2			20	1	30	3	2	2	1	2	1	1	5
67	5	9	1	67	3	2	20	4	2	2	1	2	2	2	2	2	1	1	2		2	2	2	2		2	2		2	2	2	2	2	2		1	1	11	19	2	80	4	2
68	1	7	1	69	4	2	12	4	3	1	1	2	2	2	2	2	1	1	2		2	2	2	2		2	2		2	2	2	2	2	2		1	1	13	20	1	46	3	2	2	1	2	1	3	4
69	1	3	1	68	2	2	12	4	3	2	1	2	1	1	1	1	1	1	2		1	1	2	2		2	2		2	2	2	2	2	2		1	1	1	20	0.6	29	3	2	2	1	1	1	1	3
70	1	3	1	78	1	2	12	4	4	3	2	2	2	2	2	2	1	2	1	2	1	1	1	2		2	2		2	2	2	2	2	2		1	1		20	1	57	3	1	2	2		1	3	4
71	2	4	1	64	1	2	9	4	2	2	1	1	1	2	2	2	1	1	2		2	2	2	2		2	2		2	2	2	2	2	2		2			20	0.5	18	4	2	2	2		1	3	5
72	1	7	1	58	4	2	12	4	5	2	2	2	1	1	2	2	1	1	1	7	2	1	1	1	2	2	2		2	2	2	2	2	2		2			25	0.5	16.8	3	2	2	1	2	1	1	5
73	2	5	1	66	2	2	9	4	3	3	1	1	2	2	1	2	1	1	2		2	2	1	2		2	2		2	2	2	2	2	2		2			20	1	46	3	2	2	2		2
74	1	1	1	50	4	2	16	1	1	3	2	2	2	2	2	2	1	1	2		2	2	2	1	1	2	2		2	2	2	2	2	2		1	1	13	20	1	29.5	4	1	2	2		1	1	5
75	1	5	1	65	1	2	12	6	3	3	1	1	2	1	1	2	1	1	2		1	2	2	2		2	2		2	1	2	2	2	2		1	1	11	23	0.5	21.5	3	1	2	1	2	1	2	4
76	1	7	1	77	4	2	6	4	4	2	1	1	1	1	1	2	1	2	2		2	1	1	1	6	2	2		2	2	2	2	2	2		2			20	0.5	29	3	1	1	2		2
77	2	1	1	76	1	2	20	4	2	2	1	1	2	1	2	2	1	2	2		1	1	2	2		2	1	1	2	1	2	2	2	2		1	1	1	22	1.5	81	5	2	2	1	1	2
80	2	1	1	77	3	2	16	4	3	2	1	1	2	1	2	2	1	1	2		2	2	1	2		2	2		2	2	2	2	2	2		2			19	1	60	3	1	1	1	2	1	3	2
81	2	3	1	81	4	2	16	4	3	2	2	2	2	2	1	2	1	1	2		2	2	2	2		2	2		2	2	2	2	2	2		2			25	0.4	21	3	1	2	2		1	2	2
82	1	1	1	60	4	2	16	4	3	1	2	2	2	2	2	2	1	0	2		2	2	2	2		2	2		2	2	2	2	2	2		2			20	1	39	3	2	2	2		2
83	1	1	1	49	4	2	16	6	2	2	2	1	2	2	2	2	1	0	2		2	2	2	2		2	2		2	2	2	2	2	2		1	1	14	22	0.5	13.3	5	2	2	1	2	2
85	2	5	1	69	4	2	12	4	3	2	1	1	2	2	2	2	1	1	2		2	2	2	2		2	2		2	2	2	2	2	2		1	1	13	40	1	29	3	2	2	1	2	2
86	1	7	1	74	2	2	6	4	3	2	1	1	1	1	1	2	1	2	1	4	1	1	1	2		2	2		2	2	2	2	2	2		2			30	1	44	3	2	2	1	2	1	1	2
87	1	7	1	57	2	2	20	1	2	1	1	2	2	2	2	2	1	1	2		2	2	2	1	6	2	2		2	2	2	2	2	2		2			18	1	39	5	1	2	2		1	2	2
88	1	7	1	63	4	2	12	4	4	2	1	1	1	2	1	2	1	1	1		1	2	2	2		2	2		2	2	2	2	2	2		2			15	1	48	3	1	1	1	2	2
89	2	2	1	62	4	2	9	6	3	2	1	2	2	2	2	2	1	0	2		2	2	2	2		2	2		2	2	2	2	2	2		2			14	1	48	3	1	1	1	2	2
90	1	5	1	60	1	2	9	6	3	2	1	2	1	1	2	2	1	1	2		1	2	2	2		2	2		1	2	2	2	2	2		1	1	1	23	1	37	1	2	2	1	2	2
91	2	3	1	54	4	2	12	1	3	1	1	1	2	2	1	2	1	0	2		1	1	1	2		2	2		2	2	2	2	2	2		2			20	1	32.8	1	1	2	1	2	1	2	5
92	1	3	1	75	2	2	16	4	3	2	2	2	2	2	2	2	1	1	2		2	2	2	2		2	2		2	2	2	2	2	2		1	1	1	22	1	53	3	1	2	1	2	2
93	1	6	1	65	4	2	12	4	3	1	1	1	2	1	2	1	1	1	2		1	2	2	2		2	1	1	2	2	2	2	2	2		1	1	6	20	1.5	67.5	3	2	2	1	2	2
95	1	4	1	70	1	2	12	4	3	3	2	2	1	1	1	2	1	2	1	6	1	1	1	2		2	2		2	2	2	2	2	2		2			20	3	147	3	2	2	1	2	2
96	2	7	1	82	4	2	12	4	3	1	1	1	1	1	2	2	1	2	2		1	2	2	2		2	2		2	2	2	2	2	2		2			20	1	45	3	1	1	1	2	1	1	5
97	2	6	1	73	4	2	16	4	2	2	1	1	2	2	2	2	1	1	2		1	1	1	2		2	2		2	2	2	2	2	2		2			30	1	43	3	2	2	2		2
98	1	1	1	75	3	2	16	4	3	3	2	1	1	1	2	2	1	1	2		1	1	1	2		2	2		2	2	2	2	2	2		1	1	17	20	1	51.8	3	1	2	1	2	1	2	5
1	2	2	1	60	4	2	6	6	2	2	2	1	2	2	2	2	1	0	2		2	2	2	2		2	1	1	2	2	2	2	2	2		2			20	1	39	5	2	2	1	1	1	3	5
2	5	8	1	66	4	2	6	6	5	2	1	2	1	1	2	2	1	1	1	2	1	2	2	2		2	2		2	2	2	2	2	2		2			15	1	50	1	2	2	2		1	1	4
3	1	5	1	76	4	7	15	6	1	1	1	1	2	2	2	2	1	1	1	2	1	1	1	2		2	2		2	2	2	2	2	2		2			25	1	25	3	2	2	2		1	3	5
4	2	6	2	76	3	1	0	6	6	1	1	1	1	2	2	2	1	0	1	5	2	2	2	2		2	2		2	2	2	2	2	2		2			25	1	25	3	1	1	2		1	3	3
5	5	9	1	70	4	2	6	6	5	1	1	2	2	2	2	2	1	1	1	10	1	1	1	1	4	2	2		2	2	2	2	2	2		2			20	1	20	3	1	1	2		2
6	2	6	1	61	2	2	9	3	5	2	2	2	2	2	2	2	1	0	2		1	2	2	2		2	2		2	2	2	2	2	1	2	1	1	13	20	1	10	4	1	1	1	1	1	2	5
7	2	5	1	71	4	7	6	3	5	1	1	1	2	2	1	1	1	1	1	7	2	2	1	1	4	2	2		2	2	2	2	2	2		1	2	13	24	0.7	12	2	1	2	2		1	3	3
8	1	3	1	74	4	2	8	3	5	1	2	1	2	2	2	2	1	3	2		1	1	2	2		2	2		2	2	2	2	2	2		1	1	11	5	0.7	5	1	1	2	1	1	1	3	4
9	2	6	1	73	4	2	6	3	5	2	1	1	2	2	2	2	1	0	2		1	1	1	1	2	2	1	2	2	2	2	2	2	2		2			20	1	20	3	1	1	2		2
10	1	7	1	57	4	5	12	3	5	1	1	1	1	1	1	2	1	1	2		1	1	2	1	2	2	2		2	2	2	2	2	2		1	1	3	18	1	9	4	1	1	1	1	1	2	2
11	1	1	1	56	4	2	12	3	5	1	2	2	2	1	2	2	1	1	1	7	1	2	1	2		2	2		2	2	2	2	2	2		2			20	1	20	1	1	2	1	1	1	1	5
12	2	6	1	69	4	2	12	3	5	1	1	1	2	2	2	2	1	1	2		2	2	2	2		2	2		2	2	2	2	2	2		2			20	1	20	3	1	1	1	1	1	10	1
13	2	7	1	66	4	2	9	2	4	2	1	1	2	1	1	1	1	1	1	3	1	1	1	1	6	2	2		2	2	2	2	2	2		1	1	1	20	2	20	3	2	2	2		2
14	1	1	2	53	1	2	12	6	6	3	2	1	1	2	1	2	1	2	1	10	1	1	1	2		2	1	1	2	2	2	2	2	2	6	1	1	1	40	0.7	20	3	1	1	1	1	1	1	1
15	1	7	1	62	4	5	12	4	4	1	1	1	2	2	2	2	1	0	2		2	2	2	2		2	2		2	2	2	2	2	2		1	1	13	17	1.5	17	3	1	1	1	1	1	3	4
16	8(pleomorphic carcinoma)	5	1	66	4	2	6	3	4	1	1	1	2	2	2	2	1	2	2		2	2	2	2		1	1	1	2	2	2	2	2	2		1	1	1	24	0.5	12	3	1	2	1	1	1	20	5
17	1	7	1	56	2	2	12	1	3	1	1	2	2	2	1	2	1	0	1	3	2	2	2	2		2	2		2	2	2	2	2	2		1	1	14	18	0.5	9	3	2	2	1	1	1	1	5
18	1	7	1	72	4	7	6	3	2	1	2	2	2	2	2	2	1	0	2		1	1	1	1	3	2	2		2	2	2	2	2	2		2			23	0.5	11.5	3	1	1	1	1	1	3	1
19	1	7	1	52	4	2	12	1	2	1	1	1	2	2	2	2	1	0	2		1	2	1	1	3	2	2		2	2	2	2	2	2		2			23	1	23	3	2	2	1	1	1	2	5
20	1	5	1	77	4	2	6	6	2	1	1	1	2	2	1	2	1	3	1	3	1	1	1	2		2	2		1	2	2	2	2	2		2			23	1	23	3	2	2	1	1	1	3	5
21	1	7	1	53	4	2	15	4	3	1	1	1	2	2	2	2	1	0	1	7	2	2	2	2		2	2		2	2	2	2	2	2		1	1	13	20	1	20	3	1	1	1	1	1	3	24
1	5	9	1	60	4	5	12	3	4	1	1	2	1	1	1	1	1	1	1	10	1	1	1	2		2	2		2	1	2	2	2	2		2			21	1	39	4	2	2	1	2	1	1	3
2	1	7	1	71	4	2	6	6	5	3	1	1	1	2	1	2	1	2	2		1	2	1	2		2	2		1	2	2	2	1	1	2	1	2	13	20	1.5	50	4	1	1	1	2	1	1	5
3	5	9	1	60	4	2	9	3	5	1	1	1	1	1	1	2	1	3	1	8	1	1	1	1	1	2	2		2	2	2	2	2	2		2			20	1	40	4	1	2	1	2	1	2	3
4	1	7	1	71	4	2	6	3	5	1	2	2	2	1	1	2	1	1	1	1	1	1	2	2		2	2		2	2	2	2	1	2		1	2		20	1	25	3	1	2	1	2	2
5	7	7	1	59	4	4	6	6	5	1	1	2	1	2	2	2	1	3	2		1	1	2	1	1	2	2		2	1	2	2	2	2		1	1	15	26	1.5	50	3	1	2	2		1	2	5
6	2	7	1	55	4	2	6	3	5	1	2	2	1	1	1	2	1	1	1	10	1	1	1	1	1	2	2		2	2	2	2	2	2		1	1	2	20	1.5	35	5	1	1	1	2	1	1	5
7	7	6	1	65	4	2	9	2	5	3	1	1	1	2	1	2	1	3	1	2	2	1	1	2		2	2		2	1	2	2	2	2		2			17	1.5	72	1	1	1	1	2	2
8	2	1	1	69	1	2	12	3	3	1	1	1	2	2	1	2	1	0	2		1	1	1	2		2	2		2	1	2	2	2	2		1	1	3	20	1	49	5	1	2	1	2	1	1	4
9	2	1	1	71	1	5	12	3	5	1	1	1	2	2	1	2	1	1	2		2	2	2	2		2	2		2	2	2	2	2	2		2			22	1	49	1	2	2	2		2
10	2	7	1	78	4	2	6	3	5	1	1	1	2	2	2	2	1	1	1	14	1	1	1	2		2	2		2	2	2	2	2	2		2			18	1.5	60	3	1	1	2		2
11	2	1	2	60	3	2	9	6	3	1	2	1	2	2	2	2	2		2		2	2	2	2		2	2		2	2	2	2	2	2		2			30	0.5	15	3	1	1	2		2
12	2	5	1	56	4	2	6	6	5	1	2	2	1	2	2	2	2		1	3	1	1	1	1	1	1	2		2	2	2	2	2	2		1	1	13	20	1	54	5	1	1	1	2	1	2	2
13	2	2	1	56	1	2	19	3	3	1	1	1	2	1	1	1	1	1	2		1	2	2	2		2	2		2	2	2	2	2	2		2			20	1	20	3	1	1	1	3	2
14	2	2	2	81	2	2	6	3	6	1	1	1	2	2	1	1	1	3	1	2	1	1	1	1	2	2	2		2	2	2	2	2	2		2			30	0.5	26	1	1	2	2		2
15	2	7	1	74	3	1	12	3	5	1	1	1	2	2	2	1	1	0	2		1	2	2	1	1	2	2		2	2	2	2	2	2		2			34	1	40	1	1	1	2		2
16	2	7	1	76	4	2	6	6	5	1	1	1	2	1	2	2	1	1	1	4	1	2	1	2		2	2		2	2	2	2	1	1	8	2			22	0.5	27	3	1	1	1	2	1	1	4
17	5	9	1	64	4	2	15	6	5	1	1	1	2	2	2	2	1	1	2		2	2	2	2		2	2		2	2	2	2	2	2		2			20	0.5	22	4	1	1	2		1	1	5
18	2	5	1	66	4	2	12	3	5	3	2	1	2	2	2	2	1	0	1	25	2	2	2	2		2	2		2	2	2	2	2	2		2			20	1	46	4	2	2	2		1	1	5
19	2	7	1	74	4	2	12	3	2	1	1	1	2	1	2	1	1	2	1	4	2	2	2	2		2	2		2	2	2	2	2	2		1	1	10	23	0.5	26	4	1	2	2		2
20	5	9	1	60	5	2	6	6	5	3	1	1	2	1	1	1	2		1	4	2	2	1	2		2	1	1	2	2	2	2	2	2		1	1	1	28	1	32	2	1	1	1	2	1	1	4
21	7	7	1	75	4	2	6	6	5	1	2	1	2	2	2	2	2		2		2	2	1	1	5	2	2		2	2	2	2	2	2		1	1	10	18	0.5	29	2	1	1	2		2
22	1	7	1	67	4	2	12	6	3	1	2	2	2	2	2	2	1	0	2		2	2	1	1	2	2	2		2	2	2	2	2	2		2			20	1	24	3	1	1	2		1	1	5
23	1	5	1	83	2	2	18	4	2	1	1	1	2	1	1	2	2	0	2		1	1	1	2		2	2		2	2	2	2	2	2		2			25	1	58	4	1	1	1	2	1	3	2
24	1	7	1	79	4	2	6	3	5	2	1	1	1	1	1	2	1	3	2		2	1	1	2		2	2		2	1	2	2	2	2		2			20	1	64	3	1	2	1	2	2
25	1	3	1	77	4	2	6	6	5	1	1	1	2	1	2	2	1	1	1	12	2	2	2	2		2	2		2	2	2	2	2	2		2			20	1	57	3	2	2	1	2	1	1	3
26	2	7	1	76	4	7	6	3	5	2	2	2	2	2	1	2	1	0	1	5	1	2	1	1	4	1	2		2	2	2	2	2	2		2			24	0.5	26	3	2	2	2		1	1	4
1	1	2	1	69	4	2	8	6	5	2	1	1	1	2	1	2	1	2	2		1	1	1	1	1	2	1	1	2	2	2	2	2	2		2			18	1.6	82		1	1	1	1	1	2
2	1	7	1	50	4	2	14	6	1	2	2	2	2	1	1	2	1	1	2		2	2	2	2		2	2		2	2	2	2	2	2		2			17	1.5	33		1	1	1	1	1	2	5
3	5	9	2	58	4	7	8	3	5	1	1	1	1	2	1	2	1	2	1	6	1	1	1	1	3	2	2		2	2	2	2	2	2		1	1	1	35	1	16.1		2	2	1	1	1	1	4
4	5	9	1	71	3	2	12	1	3	2	2	2	2	1	2	2	2		1	5	1	1	1	2		2	2		2	2	2	2	2	2		2			16	1	55		2	2	1	3	1	1	4
5	5	8	1	51	4	2	12	2	3	2	1	2	2	2	2	2	2		2		1	1	1	2		2	2		2	2	2	2	2	2		2			15	1	36		1	2	1	2	1	1	3
6	1	7	1	56	4	2	12	3	3	2	2	2	2	2	2	2	2		2		2	2	2	2		2	2		2	2	2	2	2	2		1	1	13	20	0.5	36		1	1	1	2	1	1
7	1	7	1	77	3	2	12	6	3	2	1	1	1	2	2	2	1	2	2		2	2	2	2		2	2		2	2	2	2	2	1	2	2			20	1	39.9		1	2	1	1	1	2	3
8	5	9	1	67	4	5	12	3	3	2	2	1	1	1	1	1	1	3	2		1	1	1	2		2	2		2	1	2	2	2	2		2			32	1	23.8		2	2	1	1	1	1
9	2	6	1	62	3	2	11	3	2	2	1	1	2	2	2	1	1	1	2		2	2	2	2		2	1	1	2	2	2	2	2	2		2			19	2	86		1	1	1	3	1	2	5
10	2	7	1	51	2	2	12	3	4	2	2	1	2	1	2	2	1	3	1	4	2	1	1	2		2	1	1	2	2	2	2	2	2		1	1	1	15	1	36		1	1	2		1	2	4
11	5	8	1	55	2	2	12	1	3	2	1	2	2	2	1	2	2		1	7	1	2	1	1	2	2	2		2	2	2	2	2	2		1	1	13	16	1.5	58.5		1	2	1	2	1	2	5
12	2	5	1	59	4	2	12	1	3	2	1	2	2	1	1	1	1	1	1	8	1	1	2	2		2	2		2	2	2	2	2	2		2			22	1	37		2	2	1	3	1	1	3
13	1	5	1	63	4	2	6	1	5	1	2	2	2	2	2	2	2		2		2	2	2	1	4	2	2		2	2	2	2	2	2		1	1	1	30	2	66		2	2	1	1	1	2	5
14	1	5	2	38	4	1	9	2	4	1	1	2	1	1	1	1	2		2		1	1	1	1	2	2	2		2	2	2	2	2	2		2			35	1	2.1		1	2	1	3	1	2	2
15	5	8	1	63	4	2	12	6	2	2	1	2	2	2	2	2	2		2		1	1	1	1	2	2	2		2	2	2	2	2	2		1	1	3	20	1.5	64.5		2	2	1	1	2
16	2	6	1	58	4	2	6	3	5	2	1	1	2	1	2	2	2		2		1	1	1	1	3	2	1	1	2	1	2	2	2	2		2			28	2	30	2	1	1	2		1	1	4
17	5	9	1	65	3	2	9	6	2	1	2	2	1	1	1	1	1	1	2		1	1	1	1	2	2	2		2	2	2	2	2	2		2			20	2	101	4	2	2	2		1	2	4
18	1	7	1	60	4	2	12	6	2	1	2	2	2	2	2	2	2		1	7	1	1	2	2		2	2		2	2	2	2	2	2		1	1	10	19	1	41	1	2	2	1	3	2
19	2	6	1	62	3	2	9	3	3	2	1	1	1	1	1	2	1	2	2		1	1	1	1	1	2	2		2	2	2	2	2	2		1	1	1	20	1	42	4	1	2	1	2	1	1	4
20	2	1	1	62	4	2	16	6	6	1	2	2	1	2	2	2	2		2		1	1	2	1	1	2	1	1	2	2	2	2	2	2		1	1	16	15	1.5	70.5	1	1	2	2		2		1
21	1	6	1	67	4	5	12	3	2	2	2	1	1	1	1	2	1	2	2		1	1	1	2		2	2		2	1	2	2	2	1	8	1	1	13	18	1.5	73.5	1	1	2	1	2	1	2	2
22	1	6	1	80	4	2	12	3	3	2	1	1	2	2	2	1	1	1	2		1	1	1	2		2	2		1	2	2	2	2	2		1	1	1	17	1	63	1	1	2	2		2
23	2	5	1	60	4	2	9	3	2	1	1	1	1	1	1	1	1	1	2		2	2	2	1	6	2	2		2	2	2	2	2	2		2			20	1	40	4	1	1	2		1	1	2
24	2	3	1	68	2	2	9	3	2	1	1	2	1	1	2	2	2		2		2	2	2	1	1	2	2		2	2	2	2	2	2		2			17	1	51	3	1	2	2		1	1	3
25	5	8	1	56	2	2	12	1	2	2	2	1	1	2	2	2	2		2		1	1	1	2		2	2		2	2	2	2	2	2		2			15	1	61.5	3	1	1	1	2	1	2	3
26	7	7	1	72	4	2	12	3	2	2	1	1	1	1	1	1	1	2	2		2	1	1	1	1	2	2		2	2	2	2	2	2		1	1	3	20	0.5	26	3	1	2	2		1	2	4
27	2	5	1	75	1	2	0	3	2	2	2	1	2	2	2	1	2		2		2	2	2	1	4	2	2		2	1	2	2	2	2		2			11	1	64	1	1	1	2		1	1	4
28	2	5	2	64	4	2	0	3	5	2	1	2	2	2	2	2	1	1	2		1	1	2	1	4	2	2		2	2	2	2	2	2		2			30	0.5	17	4	1	2	2		1	1	2
29	1	1	1	68	2	2	18	1	1	2	1	1	1	1	1	1	1	2	1	8	1	1	1	1	1	2	2		2	2	2	2	2	2		2			19	1	35.7	5	1	2	2		1	2	5
30	1	2	1	56	2	2	12	1	2	2	1	1	2	2	2	2	2		2		1	2	2	2		2	2		2	2	2	2	2	2		2			26	1	45	5	1	2	1	1	1	1	5
31	5	9	1	56	4	5	0	5	5	1	1	1	1	1	1	1	1	1	2		2	2	2	1	1	2	1	1	2	2	2	2	2	2		2			25	1	31	3	2	2	2		1	2	5
32	1	7	1	84	4	2	0	1	2	1	1	1	2	2	1	1	1	3	2		1	1	2	2		2	2		2	1	2	2	2	2		2			22	0.5	62	3	2	2	2		2
33	1	7	1	68	1	2	12	1	2	1	1	1	2	2	1	2	1	2	2		1	1	1	1	1	2	2		2	2	2	2	2	2		2			20	1	48	5	1	2	1	2	1	1	3
34	1	7	1	66	3	2	9	3	3	1	1	1	1	2	2	2	2		1	5	1	1	1	1	1	2	2		2	2	2	2	2	2		1	1	1	19	1	23.5	3	1	2	2		1	2	5
35	2	5	1	71	4	2	9	4	3	1	1	1	1	1	1	1	2		2		1	1	1	1	1	2	1	2	2	2	2	2	2	2		2			17	0.5	54	3	2	2	2		1	1	4
36	2	5	1	52	3	2	12	3	3	1	1	1	1	2	2	2	1	1	2		1	1	1	2		2	2		2	1	2	2	2	2		2			30	1	22	4	1	2	2		1	2	5
37	2	5	1	59	4	2	6	3	2	1	1	1	1	2	1	1	1	1	2		1	1	2	2		2	2		2	2	2	2	2	2		1	1	13	20	1.5	58.5	3	1	2	2		1	1	4
38	1	7	1	47	1	2	16	3	2	1	1	1	1	2	1	2	1	2	2		1	1	1	1	1	2	2		2	2	2	2	2	2		1	1	1	27	1	20	4	1	2	2		1	1	4
39	6	5	2	67	3	2	6	5	3	2	2	2	2	2	2	2	2		2		2	2	2	2		2	2		2	2	2	2	2	2		2			30	2	70.5	3	1	2	1	1	1	1	4
40	7	5	1	66	4	2	12	3	3	2	2	2	2	2	2	2	2		2		2	2	2	2		1	2		2	2	2	2	2	2		2			25	1	41	3	1	1	2		1	1	3
41	2	7	1	54	4	2	9	1	2	1	1	2	1	1	2	2	1	1	1	6	1	1	1	1	1	2	2		2	2	2	2	2	2		1	1	13	20	0.5	34	3	1	1	1	2	2
42	5	9	1	63	4	2	12	1	2	1	1	2	1	1	1	2	1	1	2		1	2	1	1	1	2	2		2	2	2	2	2	2		1	1	3	17	1	46	4	1	2	2		1	2	5
43	1	7	1	79	1	2	12	3	3	1	2	1	2	1	1	2	1	4	2		1	1	1	2		2	1	2	2	2	2	2	2	2		1	1	6	20	1.5	88.5	3	2	2	1	1	1	3	2
44	1	2	1	55	4	2	16	1	1	2	2	2	2	2	2	2	2		2		1	1	1	2		2	2		2	2	2	2	2	2		1	1	3	22	2	66	3	1	2	1	1	1	3	3
45	2	5	1	70	4	2	9	3	3	2	2	2	2	2	2	2	1	1	2		1	1	2	2		2	2		2	2	2	2	2	2		2			20	1	50	3	1	1	2		1	1	3
46	1	6	1	74	3	2	9	3	2	2	1	2	2	2	2	2	2		1	6	1	1	1	1	4	2	1	1	2	2	2	2	2	2		1	1	2	15	1	59	3	1	2	2		1	1	1
47	5	9	1	66	4	2	6	3	3	1	1	1	2	1	1	2	1	2	1	3	1	2	2	2		2	2		2	1	2	2	2	2		2			19	1	47	3	1	2	2		2
48	1	7	1	76	1	2	12	3	2	2	1	1	2	2	1	1	2		1	2	1	2	1	2		2	2		2	2	2	2	2	2		1	1	13	22	0.5	54	3	1	2	2		1	3	5
49	7	2	1	71	2	2	6	3	2	2	1	1	1	1	1	1	2		1	10	2	1	2	1	1	2	2		2	2	2	2	2	2		1	1	1	20	1.5	76.5	3	2	2	2		1	1	4
50	2	4	1	47	4	2	12	1	4	1	1	1	1	2	1	1	1	1	1	23	1	1	1	1	1	2	1	2	2	2	2	2	2	2		1	1	13	20	1	27	3	1	1	2		1	2	4
51	1	7	1	54	4	2	16	1	1	1	2	2	2	2	2	2	2		2		2	2	2	1	2	2	2		2	2	2	2	2	2		2			34	1	10	4	1	2	1	2	1	3	3
52	2	2	1	58	1	2	12	2	2	1	1	1	1	2	2	2	2		2		2	1	2	1	4	2	1	1	2	2	2	2	2	2		1	2	13	22	0.5	54	4	1	1	1	1	1	3	5
53	2	5	2	79	3	2	9	2	5	2	1	1	1	2	2	2	1	1	1	3	1	1	1	2		2	2		2	2	2	2	2	2		2			35	1	44	3	1	2	1	1	2
54	5	9	1	64	4	2	12	3	2	2	1	1	2	2	2	2	2		1	13	1	1	1	1	2	2	1	2	2	2	2	2	2	2		1	1	1	20	1.5	66	3	1	2	2		1	1	5
55	2	5	1	60	1	2	9	1	2	2	1	2	2	2	2	2	1	1	2		2	2	2	2		2	2		2	2	2	2	2	2		1	1	13	19	1.5	61.5	3	1	2	1	2	1	1	4
56	6	7	2	50	2	2	9	3	2	2	1	1	2	2	1	2	1	1	2		2	2	2	1	2	2	2		1	2	2	2	2	2		1	1	13	20	1	30	3	1	2	2		1	3	2
57	1	7	1	55	1	2	9	1	2	2	2	2	1	1	1	2	2		2		2	2	2	1	1	2	2		2	2	2	2	2	2		1	2	13	15	1	40	3	1	2	2		1	1	1
58	2	5	1	77	3	2	6	3	2	2	1	1	2	2	1	2	1	1	2		1	1	1	1	1	2	2		2	2	2	2	2	2		1	1	14	18	2	118	3	1	2	2		1	3	5
59	5	9	1	73	4	2	6	3	2	2	1	1	1	1	1	2	1	1	1	10	2	1	2	1	1	2	2		2	2	2	2	2	2		1	1	3	50	1	23	3	1	1	2		2
61	2	6	1	80	2	2	18	3	2	2	1	1	2	2	2	2	2		2		1	2	2	2		2	2		2	2	2	2	2	2		1	1	2	24	1.5	84	3	1	1	2		1	1	5
62	5	9	1	49	3	2	12	1	2	2	1	1	1	1	1	2	1	1	1	12	1	1	1	1	1	2	2		2	1	2	2	2	2		1	1	13	18	2	62	4	1	2	1	2	2
[truncated: 114 more columns]
